# Supplementary material for: Aircraft deicing based on large vibration of wings
Source: PLoS One. 2024 Sep 19;19(9):e0308358. doi: 10.1371/journal.pone.0308358 (PMC11412661; doi:10.1371/journal.pone.0308358)
Supplement: S1 File — (ZIP) [file pone.0308358.s001.zip]

Archive with 5 entries (4 files):
- Program/Frq11.zip
- Program/OpenLoop_ANCF_final.zip
- Program/alp_1.zip
- Program/variousFreq2.zip
- Program/
